# Supplementary material for: The Trypanosoma Brucei KIFC1 Kinesin Ensures the Fast Antibody Clearance Required for Parasite Infectivity
Source: iScience. 2020 Aug 20;23(9):101476. doi: 10.1016/j.isci.2020.101476 (PMC7479354; doi:10.1016/j.isci.2020.101476)
Supplement: Table S1. Proteome Associated with TbKIFC1, Related to Figure 2 — Mass spectrometry analysis of TbKIFC1-BL proteins bound to streptavidin in extracts from WT and VHS7 TbKIFC1-BL addback cells. Biotinylated proteins are highlighted in yellow. [file mmc2.xlsx]

## Sheet: Feuil1
			% coverage		Interpro
	Accession n°		(number of unique peptides)		or PFAM
	biotinylated	MW	KIFC1-BL	KIFC1 VHS7-BL	domain	function
	Tb927.10.5810:mRNA-p1	48 kDa	35 % (13)	21 % (8)	IPR023379	ARF-like 2 binding protein BART
	Tb927.9.10490:mRNA-p1	65 kDa	18 % (9)	26 % (11)	IPR012981	Component of motile flagella 56
	Tb927.11.13090:mRNA-p1	36 kDa	17 % (6)	4 % (2)	IPR001662	EF1g / actin binding
	Tb927.10.2010:mRNA-p1	51 kDa	15 % (5)	15 % (6)	IPR022672	Hexokinase
	Tb927.3.4720:mRNA-p1	73 kDa	18 % (11)	5 % (5)	IPR001401	Dynamin-1-like protein
	Tb927.1.3110:mRNA-p1	32 kDa	10 % (3)	11 % (3)	PF14938	SNAP, vesicular transport
	Tb927.8.4540:mRNA-p1	60 kDa	14 % (4)	5 % (2)	IPR025852	PAB1-binding protein
	Tb927.8.2030:mRNA-p1	48 kDa	5 % (2)	10 % (3)		hypothetical protein
	Tb927.11.2610:mRNA-p1	51 kDa	43 % (14)	6 % (3)		hypothetical protein
	Tb927.11.1840:mRNA-p1	46 kDa	15 % (5)	14 % (5)		hypothetical protein
	Tb927.4.2740:mRNA-p1	16 kDa	56 % (10)		IPR011992	Tubulin polymerisation-promoting family member
	Tb927.11.17000:mRNA-p1	107 kDa	13 % (10)		IPR025875	LLRP protein, putative AIR9
	Tb927.10.1210:mRNA-p1	75 kDa	8 % (5)		IPR015415	Katanin
	Tb927.5.2090:mRNA-p1	134 kDa	2% (2)		IPR001752	kinesin
Vesicular	Tb927.8.2630:mRNA-p1	85 kDa	14 % (10)		IPR001752	Kinesin C
transport	Tb927.11.10760:mRNA-p1	70 kDa	12 % (6)		IPR001752	Kinesin D
and	Tb927.3.3280:mRNA-p1	95 kDa	2% (2)		IPR007330	vacuolar protein sorting-associated protein 4
Cytoskeletton	Tb11.0845:mRNA-p1	10 kDa	37 % (2)		IPR001372	Dynein light chain LC8
	Tb927.10.6050:mRNA-p1	193 kDa	2 % (3)			Clathrin heavy chain
	Tb927.11.16760:mRNA-p1	60 kDa	15 % (8)		IPR002423	T-complex protein 1, alpha subunit
	Tb927.11.14250:mRNA-p1	59 kDa	11 % (6)		IPR002423	T-complex protein 1, epsilon subunit
	Tb927.11.4900:mRNA-p1	62 kDa	7 % (4)		IPR001680	WD40 Cterminal domain
	Tb927.7.3180:mRNA-p1	49 kDa	4 % (2)		IPR001392	Adaptor complex AP-1 medium subunit
	Tb927.4.760:mRNA-p1	88 kDa	4 % (2)		IPR017107	Adaptor complex AP-1 gamma subunit
	Tb927.9.1970:mRNA-p1	72 kDa	11 % (6)		IPR001619	Syntaxin binding prot
	Tb927.6.3650:mRNA-p1	20 kDa	27 % (4)		IPR006689	ADP-ribosylation factor
	Tb927.11.15240:mRNA-p1	24 kDa	10 % (2)		IPR001806	Ras-related protein RAB2B
	Tb927.8.5030:mRNA-p1	21 kDa	10 % (2)		IPR016721	Transport protein particle (TRAPP) component, Bet3
	Tb927.7.3040:mRNA-p1	69 kDa	4 % (2)		IPR001680	F-box and WD40 domain containing protein
	Tb927.11.15230:mRNA-p1	26 kDa	10 % (2)		IPR009038	Cytosolic coat protein
	Tb927.10.5770:mRNA-p1	86 kDa	4 % (3)		IPR003338	Valosin-containing protein
	Tb927.3.5550:mRNA-p1	21 kDa	14 % (2)		IPR001806	Intraflagellar transport protein 27
	Tb927.7.3550:mRNA-p1	145 kDa	2 % (3)		IPR000008	Cytoskeleton associated protein
	Tb927.8.2820:mRNA-p1	170 kDa	12 % (9)			hypothetical protein
	Tb927.10.1320:mRNA-p1	78 kDa	5 % (3)		IPR000719	hypothetical protein
	Tb927.5.3650:mRNA-p1	86 kDa	5 % (2)		cl28890	hypothetical protein
	Tb927.7.2650:mRNA-p1	62 kDa	21 % (11)			hypothetical protein
	Tb927.3.2210:mRNA-p1	65 kDa		13 % (7)	IPR022083	KIF-1 binding protein C terminal
	Tb927.11.2050:mRNA-p1	35 kDa	16 % (2)	16 % (4)	IPR001790	60S acidic ribosomal protein P0
	Tb927.10.12860:mRNA-p1	78 kDa	57 % (35)	48 % (33)	IPR012981	pre-RNA processing PIH1/Nop17
	Tb927.6.4440:mRNA-p1	38 kDa	34 % (7)	14 % (3)		RNA binding protein 42 / MIP-T3 Cterminal domain
	Tb927.10.2240:mRNA-p1	66 kDa	4 % (2)	4 % (2)	IPR018222	RNA binding protein
	Tb927.10.2770:mRNA-p1	43 kDa	24 % (7)	14 % (5)	IPR002735	Eukaryotic translation initiation factor 5
	Tb927.10.8270:mRNA-p1	84 kDa	3 % (2)	3 % (2)	IPR008905	Eukaryotic translation initiation factor 3 subunit c
	Tb927.11.5840:mRNA-p1	13 kDa	28 % (4)		IPR001950	Protein translation factor SUI1 homolog
	Tb927.7.580:mRNA-p1	77 kDa	4 % (2)		IPR006073	GTP-binding protein
	Tb927.9.9060:mRNA-p1	21 kDa	33 % (8)			Lsm12 protein
	Tb927.10.5840:mRNA-p1	22 kDa	24 % (3)		IPR014038	Translation elongation factor 1-beta
	Tb927.5.2570:mRNA-p1	80 kDa	4 % (2)		IPR013979	Eukaryotic translation initiation factor 3 subunit b
RNA processing /	Tb927.11.11770:mRNA-p1	48 kDa	7 % (2)		IPR001040	Eukaryotic translation initiation factor 4E-3
	Tb927.8.4500:mRNA-p1	85 kDa	4 % (2)		IPR003890	Eukaryotic translation initiation factor 4 gamma 5
	Tb927.11.10560:mRNA-p1	82 kDa	8 % (5)		IPR003890	Eukaryotic translation initiation factor 4 gamma 4
Translation	Tb927.11.6870:mRNA-p1	29 kDa	11 % (3)		IPR023410	14-3-3 protein 2
	Tb927.10.1080:mRNA-p1	16 kDa	15 % (2)		IPR006032	40S ribosomal protein S23
	Tb927.10.1100:mRNA-p1	22 kDa	10 % (2)		IPR020040	60S ribosomal protein L9
	Tb927.7.2340:mRNA-p1	17 kDa	21 % (4)		IPR002222	40S ribosomal protein S15
	Tb927.7.1040:mRNA-p1	24 kDa	12 % (2)		IPR000754	40S ribosomal protein S16
	Tb927.10.7060:mRNA-p1	97 kDa	3 % (2)		IPR007231	Nucleoporin NUP96
	Tb927.10.13500:mRNA-p1	25 kDa		14 % (3)	IPR028364	60S ribosomal protein L10a
	Tb927.9.3920:mRNA-p1	37 kDa		5 % (2)	IPR000554	ribosomal protein S7
	Tb927.7.3880:mRNA-p1	87 kDa	3 % (2)	3 % (2)	IPR000719	Basal body protein
	Tb927.10.14170:mRNA-p1	34 kDa	8 % (2)	8 % (2)	IPR000425	Aquaglyceroporin 2
Flagellum	Tb927.3.3300:mRNA-p1	89 kDa	5 % (3)			Flagellum attachment zone protein 19
	Tb927.6.4140:mRNA-p1	13 kDa	19 % (2)			Paraflagellar rod component
	Tb927.10.14320:mRNA-p1	122 kDa	5%(4)		IPR000225	Flagellum attachment zone protein 9
	Tb927.10.8940:mRNA-p1	45 kDa		18 % (10)		Fagellum targeting protein kharon1
	Tb927.10.8940:mRNA-p1	45 kDa		18 % (10)		Fagellum targeting protein kharon1
	Tb927.4.2000:mRNA-p1	53 kDa	33 % (13)	33 % (16)	PF06068	ruvB-like DNA helicase
	Tb927.1.3200:mRNA-p1	24 kDa	48 % (8)	19 % (4)	PF05002	Supressor of G2 allele of SKP1
	Tb927.4.1270:mRNA-p1	50 kDa	43 % (13)	47 % (17)	PF06068	ruvB-like DNA helicase
Nucleus	Tb927.9.2470:mRNA-p1	86 kDa	22 % (13)	8 % (5)		nucleolar protein
	Tb927.6.5070:mRNA-p1	52 kDa	12 % (5)	7 % (3)	cl25732	hypothetical protein
	Tb927.9.12650:mRNA-p1	135 kDa	5 % (4)		IPR000594	Ubiquitin-activating enzyme E1
	Tb927.10.14150:mRNA-p1	55 kDa	11 % (5)			Nuclear segregation protein
	Tb927.9.3580:mRNA-p1	62 kDa	25 % (8)		PF03585	hypothetical protein
	Tb927.11.16050:mRNA-p1	70 kDa	9 % (13)	5 % (9)	IPR007052	CS domain/TRP repeats
	Tb927.9.13070:mRNA-p1	9 kDa	71 % (5)		PF06825	Heat shock factor binding 1 domain-containing protein
Proteasome/	Tb927.7.2500:mRNA-p1	48 kDa	8 % (3)		IPR005937	Proteasome regulatory ATPase subunit 1
Heat shock	Tb927.11.16030:mRNA-p1	46 kDa	7 % (3)		IPR019585	Proteasome regulatory non-ATP-ase subunit 7
	Tb927.11.3740:mRNA-p1	49 kDa		5 % (2)	IPR005937	Proteasome regulatory ATPase subunit 2
	Tb927.7.2120:mRNA-p1	49 kDa		6 % (2)	PF02179	hypothetical protein, BAG domain
	Tb927.10.12840:mRNA-p1	34 kDa	6 % (2)		IPR018108	Mitochondrial carrier protein
Mitochondria	Tb927.11.2750:mRNA-p1	82 kDa	4 % (3)			Present in the outer mitochondrial membrane proteome 12
	Tb927.3.3130:mRNA-p1	178 kDa		14 % (18)	IPR021129	Present in the outer mitochondrial membrane proteome 24
	Tb927.5.930:mRNA-p1	121 kDa	14 % (15)	6 % (5)	IPR003374	NADH-dependent fumarate reductase
	Tb927.6.400:mRNA-p1	52 kDa	30 % (11)	14 % (6)	IPR002933	Peptidase M20/M25/M40
	Tb927.11.3030:mRNA-p1	49 kDa	5 % (2)	5 % (2)	IPR029099	Phosphoribosylpyrophosphate synthetase
	Tb927.8.1990:mRNA-p1	26 kDa	7% (2)	15% (3)	IPR024706	Peroxidoxin
	Tb927.3.2090:mRNA-p1	68 kDa	5 % (2)	4 % (2)	IPR000994	Xaa-Pro aminopeptidase
	Tb927.9.5770:mRNA-p1	21 kDa	14 % (2)	14 % (2)	IPR000866	Tryparedoxin peroxydase
	Tb927.1.3950:mRNA-p1	56 kDa	32 % (13)	11 % (5)	IPR004839	Alanine aminotransferase
	Tb927.7.1780:mRNA-p1	26 kDa	17 % (3)		IPR000836	Adenine phosphoribosyltransferase
Enzymes	Tb927.8.8330:mRNA-p1	98 kDa	13 % (9)		IPR001300	Cysteine peptidase
	Tb927.3.4750:mRNA-p1	97 kDa	4 % (3)		IPR014782	Aminopeptidase M1
	Tb927.9.6560:mRNA-p1	71 kDa	16 % (7)		IPR011009	NAK family pseudokinase
	Tb927.11.16130:mRNA-p1	17 kDa	32 % (4)		IPR001564	Nucleoside diphosphate kinase
	Tb927.3.3450:mRNA-p1	20 kDa	21 % (3)		IPR006689	ADP-ribosylation factor-like protein 3
	Tb927.5.930:mRNA-p1	124 kDa	1 % (2)		IPR003374	NADH-dependent fumarate reductase
	Tb927.5.3800:mRNA-p1	181 kDa	1 % (2)		IPR002474	Glutamin hydrolysing carbomoyl phosphate synthase
	Tb927.8.2450:mRNA-p1	35 kDa		6 % (2)	IPR006828	5'-AMP-activated protein kinase subunit beta
	Tb927.10.12700:mRNA-p1	43 kDa		8 % (2)	IPR001017	Pyruvate dehydrogenase E1 alpha subunit
	Tb927.10.16120:mRNA-p1	56 kDa		9 % (4)	IPR001093	Inosine-5'-monophosphate dehydrogenase
	Tb927.10.9430:mRNA-p1	41 kDa		9 % (3)	IPR005946	Phosphoribosylpyrophosphate synthetase
	Tb927.9.8720:mRNA-p1	38 kDa		8 % (3)	IPR028343	Fructose-1,6-bisphosphatase
	Tb927.11.11690:mRNA-p1	56 kDa		3 % (2)	IPR004100	Vacuolar proton pump subunit B
	Tb927.6.4000:mRNA-p1	46 kDa	19 % (7)	29 % (10)	IPR010770	Small glutamine-rich tetratricopeptide repeat protein
	Tb927.10.6070:mRNA-p1	15 kDa	56 % (6)		IPR001878	Universal minicircle sequence binding protein 1
	Tb927.10.6060:mRNA-p1	22 kDa	12 % (2)		IPR001878	Universal minicircle sequence binding protein 2
	Tb927.8.1500:mRNA-p1	63 kDa	5 % (2)		IPR022040	Temperature dependent protein affecting M2 dsRNA replication
	Tb927.9.7110:mRNA-p1	32 kDa	15 % (3)		IPR004182	GRAM domain containing protein
	Tb927.8.5290:mRNA-p1	68 kDa	16 % (6)		IPR001202	WW domain containing protein
	Tb927.10.2610:mRNA-p1	54 kDa	5 % (2)		IPR015232	Domain of unknown function (DUF1935)
	Tb927.7.4700:mRNA-p1	78 kDa	18 % (8)		IPR001680	WD domain, G-beta repeat
	Tb11.01.2730.1-p1	270 kDa	10 % (19)		IPR000008	hypothetical protein
Uncharacterized	Tb927.1.3260:mRNA-p1	199 kDa	2 % (3)		IPR016024	hypothetical protein
	Tb927.6.1430:mRNA-p1	88 kDa	4 % (2)		IPR002083	hypothetical protein
	Tb927.11.6440:mRNA-p1	49 kDa	18 % (4)			hypothetical protein
	Tb927.8.880:mRNA-p1	79 kDa	15 % (8)			hypothetical protein
	Tb927.10.2930:mRNA-p1	81 kDa	6 % (3)			hypothetical protein
	Tb927.11.6430:mRNA-p1	135 kDa	5 % (4)			hypothetical protein
	Tb927.11.9260:mRNA-p1	45 kDa	9 % (2)			hypothetical protein
	Tb927.3.3620:mRNA-p1	18 kDa	19 % (2)			hypothetical protein
	Tb927.8.3840:mRNA-p1	80 kDa	8 % (5)			hypothetical protein
	Tb927.7.2780:mRNA-p1	13 kDa	21 % (2)			hypothetical protein
